# Supplementary material for: Expression of a Tuberculosis-Associated Immunogenic Protein in Escherichia coli
Source: Life (Basel). 2025 Sep 19;15(9):1472. doi: 10.3390/life15091472 (PMC12471812; doi:10.3390/life15091472)
Supplement: Supplementary file 1 [file life-15-01472-s001.zip]

Archive with 1 entries (1 files):
- life-3813234-supplementary.pdf
